# Supplementary material for: Tree-rings reveal two strong solar proton events in 7176 and 5259 BCE
Source: Nat Commun. 2022 Mar 7;13:1196. doi: 10.1038/s41467-022-28804-9 (PMC8901681; doi:10.1038/s41467-022-28804-9)
Supplement: Supplementary file 3 — Source Data [file 41467_2022_28804_MOESM3_ESM.zip]

Archive with 3 entries (3 files):
- SupplementaryFig1_source_data.xlsx
- Fig1_source_Data.xlsx
- nr-editorial-policy-checklist.pdf
